# Supplementary material for: Structural Optimization of Isoquinoline Derivatives from Lycobetaine and Their Inhibitory Activity against Neuroendocrine Prostate Cancer Cells
Source: Molecules. 2024 Sep 23;29(18):4503. doi: 10.3390/molecules29184503 (PMC11435415; doi:10.3390/molecules29184503)
Supplement: Supplementary file 1 [file molecules-29-04503-s001.zip]

Archive with 2 entries (2 files):
- molecules-r2.xlsx
- molecules-3138300-supplementary.pdf
