# Supplementary material for: Structural Optimization of Isoquinoline Derivatives from Lycobetaine and Their Inhibitory Activity against Neuroendocrine Prostate Cancer Cells
Source: Molecules. 2024 Sep 23;29(18):4503. doi: 10.3390/molecules29184503 (PMC11435415; doi:10.3390/molecules29184503)
Supplement: Supplementary file 1 [file molecules-29-04503-s001.zip › molecules-r2.xlsx]

## Sheet: Sheet1
		LASCPC-01 IC50 (μM)a				PC-3 IC50 (μM)a
		Carbidopa	Sanguinarine	Lycobetaine		Carbidopa	Sanguinarine	Lycobetaine
		91.542	1.7	0.53		155.42	1.73	4.05
		94.474	0.62	0.25		152.59	1.5	3.86
		110.438	0.56	0.24		173.04	2.54	3.63
